# Supplementary material for: Contrasting sea ice conditions shape microbial food webs in Hudson Bay (Canadian Arctic)
Source: ISME Commun. 2022 Oct 23;2:104. doi: 10.1038/s43705-022-00192-7 (PMC9723562; doi:10.1038/s43705-022-00192-7)
Supplement: Supplementary file 2 — Table S1 [file 43705_2022_192_MOESM2_ESM.xlsx]

## Sheet: TableS1_Metadata
Table S1: meta data: station (STN); Depth catgory (Feature, as in main text); Sea Ice Concentration (SIC); Salinity (Sal); Temperature (TEMP); Nitrate (NO3); Nitrite (NO2); Silicate (Si(OH); Phosphate (PO4); Transmission (Trans); Colored Dissolved Organic Matter (CDOM); Chlorophyll Fluorescence (CHL FLUO): Oxygen (O2).
STN	DATE	FEATURE	DEPTH	SIC	SAL	TEMP	NO3	NO2	Si(OH)	PO4	TRANS	CDOM	CHL FLUO	O2
			(m)	(%)		(°C)	(µmol L–1)	(µmol L–1)	(µmol L–1)	(µmol L–1)			(µg L–1)	(µmol kg–1)						754000
st15	05/06/2018	Surface	0	50	31.8	-1.5	4.19	0.04	9.44	0.89	97.93	1.76	0.09	312
st16	06/06/2018	Surface	0	97	31.5	-1.5	3.1	0.08	8.12	0.83	98.84	1.77	0.11	322
st17	07/06/2018	Surface	0	3	32.4	-0.7	0.52	0.03	5.25	0.66	93.49	1.12	0.42	345
st18	08/06/2018	Surface	0	27	32.2	-0.7	0.04	0.02	5.48	0.56	94.42	1.36	0.69	349
st19	09/06/2018	Surface	0	7	32.9	-0.4	0	0.03	0	0.56	96.14	1.51	0.12	347
st21	10/06/2018	Surface	0	97	31.5	-1.3	1.03	0.06	4.56	0.67	97.15	na	0.16	333
st22	11/06/2018	Surface	0	3	31.1	2.4	0	0.01	0	0.53	93.67	2.25	0.09	334
st23	11/06/2018	Surface	3	3	32.6	0.2	0	0.04	0	0.45	93.27	1.44	1.41	360
st24	12/06/2018	Surface	0	20	31.1	-1.3	0.43	0.05	3.16	0.65	96.4	1.66	0.26	338
st28	15/06/2018	Surface	0	3	32.3	1.2	0	0	0.17	0.42	95.18	1.16	0.16	355
st44	24/06/2018	Surface	0	3	30.1	2	1.61	0	1.31	0.5	98.32	1.27	0.03	342
st15	05/06/2018	SCM	33	50	32	-1.7	4.07	0.05	9.66	0.88	97.76	1.81	0.27	313
st16	06/06/2018	SCM	20	97	31.9	-1.7	3.75	0.08	8.77	0.86	98.66	1.91	0.3	317
st17	07/06/2018	SCM	15	3	32.6	-1.5	1.58	0.05	6.81	0.78	92.91	1.87	0.95	322
st18	08/06/2018	SCM	20	27	32.4	-1.1	0.22	0.01	5.65	0.35	93.05	1.5	3.05	345
st19	09/06/2018	SCM	35	7	32.9	-1	0	0.03	0	0.58	95.96	1.53	0.77	344
st21	10/06/2018	SCM	30	97	31.9	-1.6	3.23	0.09	6.51	0.82	97.74	1.59	0.71	327
st22	11/06/2018	SCM	38	3	33.2	-1	0	0.01	0	0.64	96.34	1.55	0.53	345
st23	11/06/2018	SCM	50	3	32.8	-1.3	2.57	0.08	5.14	0.84	92.16	1.66	2.73	318
st24	12/06/2018	SCM	42	20	31.5	-1.4	2.18	0.09	5.56	0.77	97.49	1.86	0.8	331
st28	15/06/2018	SCM	35	3	32.5	-1.3	1.34	0.01	3.3	0.68	89.61	1.65	4.81	320
st44	24/06/2018	SCM	37	3	32.6	-1.6	1.13	0.06	5.91	0.82	96.91	1.97	1.96	325
st15	05/06/2018	70m	69	50	32.4	-1.6	2.4	0.01	7.31	0.77	95.31	1.76	0.98	324
st16	06/06/2018	70m	69	97	32.4	-1.2	6.86	0.01	13.06	1.04	99.16	1.92	0.06	282
st17	07/06/2018	70m	70	3	32.8	-1.6	5.08	0.08	11.67	1.03	90.79	1.82	0.31	295
st18	08/06/2018	70m	70	27	33.3	-1.8	4.47	0.1	10.74	0.73	96.27	1.65	0.09	310
st21	10/06/2018	70m	70	97	32.6	-1.4	7.37	0.04	14.9	1.09	99.31	1.8	0.13	274
st23	11/06/2018	70m	70	3	32.9	-1.5	5.73	0.06	11.6	1.07	93.74	1.82	1.17	289
st24	12/06/2018	70m	70	20	32.6	-1.1	9.06	0.04	17.3	1.21	99.64	2.03	0.06	249
st28	15/06/2018	70m	70	3	32.7	-1.5	6.85	0	13.19	1.07	96.9	1.79	0.56	288
st44	24/06/2018	70m	70	3	32.8	-1.7	6.99	0.01	17.28	1.18	95.54	2.08	1.03	286
st15	05/06/2018	Bottom	175	50	32.6	-1.5	4.47	0.05	10.23	0.9	92.15	1.72	2.18	337
st16	06/06/2018	Bottom	124	97	32.7	-1.1	8.39	0.02	18.03	1.15	92.99	2.01	0.04	266
st17	07/06/2018	Bottom	80	3	32.9	-1.6	5.17	0.08	11.77	1.03	90.52	1.9	na	296
st18	08/06/2018	Bottom	102	27	33.4	-1.8	4.4	0.09	11.04	0.75	96.41	1.68	0.09	312
st19	09/06/2018	Bottom	70	7	33	-1	0	0.03	0.09	0.62	97.24	1.69	0.22	341
st21	10/06/2018	Bottom	137	97	33	-1.3	10.68	0.05	27.32	1.4	88.63	2.11	0.07	232
st22	11/06/2018	Bottom	55	3	33.2	-1	0	0.01	0	0.64	96.38	1.57	0.63	345
st23	11/06/2018	Bottom	100	3	33.1	-1.8	4.83	0.07	9.21	1.02	85.99	1.91	1.33	292
st24	12/06/2018	Bottom	175	20	33	-1.3	12.88	0.04	35.72	1.62	90.21	2.37	0.08	206
st28	15/06/2018	Bottom	150	3	33.2	-1.8	5.14	0.01	12.96	1.05	89.18	1.83	0.4	303
st44	24/06/2018	Bottom	90	3	32.9	-1.6	7.17	0.01	18.8	1.2	90.47	2.17	0.37	266
