# Supplementary material for: Contrasting sea ice conditions shape microbial food webs in Hudson Bay (Canadian Arctic)
Source: ISME Commun. 2022 Oct 23;2:104. doi: 10.1038/s43705-022-00192-7 (PMC9723562; doi:10.1038/s43705-022-00192-7)
Supplement: Supplementary file 3 — Table S2 [file 43705_2022_192_MOESM3_ESM.xlsx]

## Sheet: Feuil1
Table S2: Procruste and Mantel test statistic score. First score represents m2 statistic which is based on the sum of the squared division of Procruste analysis. The second number is the Mantel test r statistic score based on 999 permutations. All scores were significant (p<0.001).
		Euk				Prok
		BC_DNA	GU_DNA	BC_RNA	GU_RNA	BC_DNA	GU_DNA	BC_RNA	GU_RNA
Euk	BC_DNA	0 / 1	0.49 / 0.84	0.03 / 0.95	0.11 / 0.83	0.29 / 0.80	0.48 / 0.74	0.37 / 0.78	0.48 / 0.75
	GU_DNA		0 / 1	0.47 / 0.83	0.54 / 0.88	0.66 / 0.67	0.43 / 0.70	0.55 / 0.66	0.33 / 0.71
	BC_RNA			0 / 1	0.06 / 0.88	0.27 / 0.77	0.44 / 0.74	0.34 / 0.76	0.72 / 0.73
	GU_RNA				0 / 1	0.21 / 0.74	0.35 / 0.79	0.25 / 0.71	0.39 / 0.76
Prok	BC_DNA					0 / 1	0.14 / 0.85	0.04 / 0.94	0.23 / 0.84
	GU_DNA						0 / 1	0.07 / 0.86	0.05 / 0.93
	BC_RNA							0 / 1	0.12 / 0.89
	GU_RNA								0 / 1
