# Supplementary material for: Contrasting sea ice conditions shape microbial food webs in Hudson Bay (Canadian Arctic)
Source: ISME Commun. 2022 Oct 23;2:104. doi: 10.1038/s43705-022-00192-7 (PMC9723562; doi:10.1038/s43705-022-00192-7)
Supplement: Supplementary file 4 — Table S3 [file 43705_2022_192_MOESM4_ESM.xlsx]

## Sheet: Feuil1
Table S3. Network and subnetwork statistics from the Fig. 5, main text.
Cluster	Nodes	Deg	Dens	H	Edges	Ed4	Ed3	Ed2	r	ρ	MI	BC
Surf/SCM	98	2.776	0.029	0.776	136	59	72	5	0.90	0.87	0.68	0.20
NW HB	17	2.47	0.15	0.52	21	10	8	3
Central HB	49	3.59	0.08	0.73	88	38	48	2
70m/bottom	100	3.34	0.03	0.69	167	72	77	18	0.93	0.89	0.61	0.18
NW HB	33	4.73	0.15	0.52	78	50	26	2
Central HB	49	3.06	0.06	0.66	75	19	47	9
deg is the mean degree or the average number of neighbors, dens is the network density, H is the network heterogeneity, Ed4 is the number of edges validated by 2 methods, Ed3 is the number of edges validated by 3 methods, Ed2 is the number of edges validated by 4 methods, r is the mean Pearson coefficient, ρ is the mean Spearman coefficient, MI is the mean mutual information, BC is the mean Bray …
